# Supplementary material for: Fish and fishery historical data since the 19th century in the Adriatic Sea, Mediterranean
Source: Sci Data. 2017 Sep 12;4:170104. doi: 10.1038/sdata.2017.104 (PMC5595044; doi:10.1038/sdata.2017.104)
Supplement: Supplementary file 1 [file sdata2017104-isa1.zip]

Archive with 3 entries (3 files):
- i_Investigation.txt
- s_study_Fortibuoni.txt
- a_assay_Fortibuoni.txt
