# Supplementary material for: Fish and fishery historical data since the 19th century in the Adriatic Sea, Mediterranean
Source: Sci Data. 2017 Sep 12;4:170104. doi: 10.1038/sdata.2017.104 (PMC5595044; doi:10.1038/sdata.2017.104)
Supplement: Supplementary file 1 [file sdata2017104-isa1.zip › i_Investigation.txt]

# Investigation File generated for Scientific Data with Investigation File Authoring Tool version 0.1.0 on 11/07/2017 - This metadata file is CC0
ONTOLOGY SOURCE REFERENCE
Term Source Name	GAZ	ENVO	ERO	OBI	IAO
Term Source File	http://data.bioontology.org/ontologies/GAZ	http://data.bioontology.org/ontologies/ENVO	http://data.bioontology.org/ontologies/ERO	http://data.bioontology.org/ontologies/OBI	http://data.bioontology.org/ontologies/IAO
Term Source Version	$Revision: 1.512 $	2013-08-02	2013-08-02	2014-08-18	2015-02-23
Term Source Description	Gazetteer	Environment Ontology	Eagle-I Research Resource Ontology	Ontology for Biomedical Investigations	Information Artifact Ontology
INVESTIGATION
Investigation Identifier
Investigation Title
Investigation Description
Investigation Submission Date
Investigation Public Release Date
INVESTIGATION PUBLICATIONS
Investigation PubMed ID
Investigation Publication DOI
Investigation Publication Author List
Investigation Publication Title
Investigation Publication Status
Investigation Publication Status Term Accession Number
Investigation Publication Status Term Source REF
INVESTIGATION CONTACTS
Investigation Person Last Name
Investigation Person Mid Initials
Investigation Person First Name
Investigation Person Address
Investigation Person Phone
Investigation Person Fax
Investigation Person Email
Investigation Person Affiliation
Investigation Person Roles
Investigation Person Roles Term Accession Number
Investigation Person Roles Term Source REF
STUDY
Study Identifier	10.1038/sdata.2017.104
Study Title	Fish and fishery historical data since the 19th century in the Adriatic Sea, Mediterranean
Study Submission Date	29/03/2017
Study Public Release Date	12/09/2017
Study Description	http://www.nature.com/articles/sdata2017104#abstract
Study File Name	s_study_Fortibuoni.txt
Comment[Subject Keywords]	//;//;//
Comment[Manuscript Licence]	CC BY-4.0
Comment[Experimental Metadata Licence]	CC0
Comment[Supplementary Information File Name]	
Comment[Supplementary Information File Type]	x-zip-compressed
Comment[Supplementary Information File URL]	http://www.nature.com/articles/sdata2017104#supplementary-information
Comment[Data Repository]	VLIZ;VLIZ;VLIZ;VLIZ;VLIZ;VLIZ;VLIZ;VLIZ;VLIZ;VLIZ;VLIZ;VLIZ
Comment[Data Record Accession]	doi:10.14284/284;doi:10.14284/290;doi:10.14284/291;doi:10.14284/288;doi:10.14284/292;doi:10.14284/289;doi:10.14284/285;doi:10.14284/286;doi:10.14284/287;doi:10.14284/281;doi:10.14284/282;doi:10.14284/283
Comment[Data Record URI]	http://doi.org/10.14284/284;http://doi.org/10.14284/290;http://doi.org/10.14284/291;http://doi.org/10.14284/288;http://doi.org/10.14284/292;http://doi.org/10.14284/289;http://doi.org/10.14284/285;http://doi.org/10.14284/286;http://doi.org/10.14284/287;http://doi.org/10.14284/281;http://doi.org/10.14284/282;http://doi.org/10.14284/283
STUDY DESIGN DESCRIPTORS
Study Design Type	data integration objective	biodiversity assessment objective	time series design
Study Design Type Term Accession Number	ERO:0100092	OBI:0001969	OBI:0500020
Study Design Type Term Source REF	ERO	OBI	OBI
STUDY PUBLICATIONS
Study PubMed ID	""	""	""	""	""
Study Publication DOI	doi:10.1371/journal.pone.0015502	doi:10.1007/s10750-016-2671-4	doi:10.1038/srep01057	doi:10.1007/s10113-015-0781-6	doi:10.1016/j.jmarsys.2004.05.020
Study Publication Author List	""	""	""	""	""
Study Publication Title	""	""	""	""	""
Study Publication Status	published	published	published	published	published
Study Publication Status Term Accession Number					
Study Publication Status Term Source REF					
STUDY FACTORS
Study Factor Name
Study Factor Type
Study Factor Type Term Accession Number
Study Factor Type Term Source REF
STUDY ASSAYS
Study Assay Measurement Type	organism identification assay
Study Assay Measurement Type Term Accession Number	OBI:0001624
Study Assay Measurement Type Term Source REF	OBI
Study Assay Technology Type	data item extraction from journal article
Study Assay Technology Type Term Accession Number	IAO:0000443
Study Assay Technology Type Term Source REF	IAO
Study Assay Technology Platform	""
Study Assay File Name	a_assay_Fortibuoni.txt
STUDY PROTOCOLS
Study Protocol Name	Literature search	Data Integration
Study Protocol Type	selection	data item extraction from journal article
Study Protocol Type Term Accession Number	OBI:0001928	IAO:0000443
Study Protocol Type Term Source REF	OBI	OBI
Study Protocol Description		
Study Protocol URI	""	""
Study Protocol Version		
Study Protocol Parameters Name	""	""
Study Protocol Parameters Name Term Accession Number	""	""
Study Protocol Parameters Name Term Source REF	""	""
Study Protocol Components Name	""	""
Study Protocol Components Type	""	""
Study Protocol Components Type Term Accession Number	""	""
Study Protocol Components Type Term Source REF	""	""
STUDY CONTACTS
Study Person Last Name	Fortibuoni	Libralato	Arneri	Giovanardi	Solidoro	Raicevich
Study Person First Name	Tomaso	Simone	Enrico	Otello	Cosimo	Saša
Study Person Mid Initials						
Study Person Email	tfortibuoni@inogs.it	""	""	""	""	""
Study Person Phone						
Study Person Fax						
Study Person Address						
Study Person Affiliation	National Institute of Oceanography and Experimental Geophysics (OGS), Division of Oceanography, ECHO Group, Trieste, Italy	National Institute of Oceanography and Experimental Geophysics (OGS), Division of Oceanography, ECHO Group, Trieste, Italy	AdriaMed Project, FAO Fisheries and Aquaculture Department, Rome, Italy	Italian National Institute of Environmental Protection and Research (ISPRA), Chioggia, Italy	National Institute of Oceanography and Experimental Geophysics (OGS), Division of Oceanography, ECHO Group, Trieste, Italy	Italian National Institute of Environmental Protection and Research (ISPRA), Chioggia, Italy
Study Person Roles						
Study Person Roles Term Accession Number						
Study Person Roles Term Source REF						
Comment[Study Person ORCID]						
Comment[Funder]						
Comment[FundRef ID]						
Comment[Funder Term Source REF]						
Comment[Grant Identifier]						
