# Supplementary material for: Fish and fishery historical data since the 19th century in the Adriatic Sea, Mediterranean
Source: Sci Data. 2017 Sep 12;4:170104. doi: 10.1038/sdata.2017.104 (PMC5595044; doi:10.1038/sdata.2017.104)
Supplement: Supplementary file 1 [file sdata2017104-isa1.zip › s_study_Fortibuoni.txt]

Source Name	Material Type	Term Source REF	Term Accession Number	Characteristics[geographical location]	Term Source REF	Term Accession Number	Characteristics[environment type]	Term Source REF	Term Accession Number	Protocol REF	Comment[number of species]	Sample Name
Early naturalists accounts	report	IAO	IAO:0000088	Adriatic Sea	GAZ	GAZ:00007625	marine biome	ENVO	ENVO:00000447	Literature search	120	Chiereghin_1818
Early naturalists accounts	report	IAO	IAO:0000088	Adriatic Sea	GAZ	GAZ:00007625	marine biome	ENVO	ENVO:00000447	Literature search	89	Naccari_1822
Early naturalists accounts	report	IAO	IAO:0000088	Adriatic Sea	GAZ	GAZ:00007625	marine biome	ENVO	ENVO:00000447	Literature search	119	Nardo_1823
Early naturalists accounts	report	IAO	IAO:0000088	Adriatic Sea	GAZ	GAZ:00007625	marine biome	ENVO	ENVO:00000447	Literature search	111	Martens_1824
Early naturalists accounts	report	IAO	IAO:0000088	Adriatic Sea	GAZ	GAZ:00007625	marine biome	ENVO	ENVO:00000447	Literature search	129	Nardo_1827
Early naturalists accounts	report	IAO	IAO:0000088	Adriatic Sea	GAZ	GAZ:00007625	marine biome	ENVO	ENVO:00000447	Literature search	54	Bonaparte_1832-1841
Early naturalists accounts	report	IAO	IAO:0000088	Adriatic Sea	GAZ	GAZ:00007625	marine biome	ENVO	ENVO:00000447	Literature search	109	Plucar_1846
Early naturalists accounts	report	IAO	IAO:0000088	Adriatic Sea	GAZ	GAZ:00007625	marine biome	ENVO	ENVO:00000447	Literature search	36	Nardo_1847
Early naturalists accounts	report	IAO	IAO:0000088	Adriatic Sea	GAZ	GAZ:00007625	marine biome	ENVO	ENVO:00000447	Literature search	219	Nardo_1860
Early naturalists accounts	report	IAO	IAO:0000088	Adriatic Sea	GAZ	GAZ:00007625	marine biome	ENVO	ENVO:00000447	Literature search	219	Ninni_1870
Early naturalists accounts	report	IAO	IAO:0000088	Adriatic Sea	GAZ	GAZ:00007625	marine biome	ENVO	ENVO:00000447	Literature search	212	Targioni-Tozzetti_1872
Early naturalists accounts	report	IAO	IAO:0000088	Adriatic Sea	GAZ	GAZ:00007625	marine biome	ENVO	ENVO:00000447	Literature search	205	Trois_1875
Early naturalists accounts	report	IAO	IAO:0000088	Adriatic Sea	GAZ	GAZ:00007625	marine biome	ENVO	ENVO:00000447	Literature search	96	DeSyrski_1876
Early naturalists accounts	report	IAO	IAO:0000088	Adriatic Sea	GAZ	GAZ:00007625	marine biome	ENVO	ENVO:00000447	Literature search	227	Stossich_1879
Early naturalists accounts	report	IAO	IAO:0000088	Adriatic Sea	GAZ	GAZ:00007625	marine biome	ENVO	ENVO:00000447	Literature search	46	Doderlein_1879
Early naturalists accounts	report	IAO	IAO:0000088	Adriatic Sea	GAZ	GAZ:00007625	marine biome	ENVO	ENVO:00000447	Literature search	97	Ninni_1880
Early naturalists accounts	report	IAO	IAO:0000088	Adriatic Sea	GAZ	GAZ:00007625	marine biome	ENVO	ENVO:00000447	Literature search	161	Giglioli_1880
Early naturalists accounts	report	IAO	IAO:0000088	Adriatic Sea	GAZ	GAZ:00007625	marine biome	ENVO	ENVO:00000447	Literature search	240	Sormani-Moretti_1880
Early naturalists accounts	report	IAO	IAO:0000088	Adriatic Sea	GAZ	GAZ:00007625	marine biome	ENVO	ENVO:00000447	Literature search	208	Perugia_1881
Early naturalists accounts	report	IAO	IAO:0000088	Adriatic Sea	GAZ	GAZ:00007625	marine biome	ENVO	ENVO:00000447	Literature search	61	Kolombatovic_1881
Early naturalists accounts	report	IAO	IAO:0000088	Adriatic Sea	GAZ	GAZ:00007625	marine biome	ENVO	ENVO:00000447	Literature search	177	DeMarchesetti_1882
Early naturalists accounts	report	IAO	IAO:0000088	Adriatic Sea	GAZ	GAZ:00007625	marine biome	ENVO	ENVO:00000447	Literature search	252	Faber_1883
Early naturalists accounts	report	IAO	IAO:0000088	Adriatic Sea	GAZ	GAZ:00007625	marine biome	ENVO	ENVO:00000447	Literature search	177	Sucker_1895
Early naturalists accounts	report	IAO	IAO:0000088	Adriatic Sea	GAZ	GAZ:00007625	marine biome	ENVO	ENVO:00000447	Literature search	206	Ninni_1912
Early naturalists accounts	report	IAO	IAO:0000088	Adriatic Sea	GAZ	GAZ:00007625	marine biome	ENVO	ENVO:00000447	Literature search	70	Pastrovic_1913
Early naturalists accounts	report	IAO	IAO:0000088	Adriatic Sea	GAZ	GAZ:00007625	marine biome	ENVO	ENVO:00000447	Literature search	69	Ninni_1917
Early naturalists accounts	report	IAO	IAO:0000088	Adriatic Sea	GAZ	GAZ:00007625	marine biome	ENVO	ENVO:00000447	Literature search	132	Ninni_1920
Early naturalists accounts	report	IAO	IAO:0000088	Adriatic Sea	GAZ	GAZ:00007625	marine biome	ENVO	ENVO:00000447	Literature search	122	Vatova_1928
Early naturalists accounts	report	IAO	IAO:0000088	Adriatic Sea	GAZ	GAZ:00007625	marine biome	ENVO	ENVO:00000447	Literature search	64	Cella_1936
Historical landings	report	IAO	IAO:0000088	Adriatic Sea	GAZ	GAZ:00007625	marine biome	ENVO	ENVO:00000447	Literature search	95	Rijeka
Historical landings	report	IAO	IAO:0000088	Adriatic Sea	GAZ	GAZ:00007625	marine biome	ENVO	ENVO:00000447	Literature search	177 (107-140)	Trieste
Historical landings	report	IAO	IAO:0000088	Adriatic Sea	GAZ	GAZ:00007625	marine biome	ENVO	ENVO:00000447	Literature search	130 (26-108)	Venezia
Historical landings	report	IAO	IAO:0000088	Adriatic Sea	GAZ	GAZ:00007625	marine biome	ENVO	ENVO:00000447	Literature search	19	Chioggia_Venezia
Historical landings	report	IAO	IAO:0000088	Adriatic Sea	GAZ	GAZ:00007625	marine biome	ENVO	ENVO:00000447	Literature search	120 (31-81)	Northern and Central Adriatic Sea
Scientific surveys	journal article	IAO	IAO:0000013	Adriatic Sea	GAZ	GAZ:00007625	marine biome	ENVO	ENVO:00000447	Literature search		expedition HVAR
Scientific surveys	journal article	IAO	IAO:0000013	Adriatic Sea	GAZ	GAZ:00007625	marine biome	ENVO	ENVO:00000447	Literature search		Bios-Predvodnik 1
Scientific surveys	journal article	IAO	IAO:0000013	Adriatic Sea	GAZ	GAZ:00007625	marine biome	ENVO	ENVO:00000447	Literature search		Bios-Predvodnik 2
Scientific surveys	journal article	IAO	IAO:0000013	Adriatic Sea	GAZ	GAZ:00007625	marine biome	ENVO	ENVO:00000447	Literature search		Santi Medici
Scientific surveys	journal article	IAO	IAO:0000013	Adriatic Sea	GAZ	GAZ:00007625	marine biome	ENVO	ENVO:00000447	Literature search		Giannetto
Scientific surveys	journal article	IAO	IAO:0000013	Adriatic Sea	GAZ	GAZ:00007625	marine biome	ENVO	ENVO:00000447	Literature search		Pipeta programme
