# Supplementary material for: Fish and fishery historical data since the 19th century in the Adriatic Sea, Mediterranean
Source: Sci Data. 2017 Sep 12;4:170104. doi: 10.1038/sdata.2017.104 (PMC5595044; doi:10.1038/sdata.2017.104)
Supplement: Supplementary file 1 [file sdata2017104-isa1.zip › a_assay_Fortibuoni.txt]

Sample Name	Protocol REF	Assay Name	Raw Data File	Comment[Data Repository]	Comment[Data Record Accession]	Comment[Data Record URI]
Chiereghin_1818	Data Integration	Chiereghin_1818	Chiereghin_1818	VLIZ	doi:10.14284/284	http://doi.org/10.14284/284
Naccari_1822	Data Integration	Naccari_1822	Naccari_1822	VLIZ	doi:10.14284/284	http://doi.org/10.14284/284
Nardo_1823	Data Integration	Nardo_1823	Nardo_1823	VLIZ	doi:10.14284/284	http://doi.org/10.14284/284
Martens_1824	Data Integration	Martens_1824	Martens_1824	VLIZ	doi:10.14284/284	http://doi.org/10.14284/284
Nardo_1827	Data Integration	Nardo_1827	Nardo_1827	VLIZ	doi:10.14284/284	http://doi.org/10.14284/284
Bonaparte_1832-1841	Data Integration	Bonaparte_1832-1841	Bonaparte_1832-1841	VLIZ	doi:10.14284/284	http://doi.org/10.14284/284
Plucar_1846	Data Integration	Plucar_1846	Plucar_1846	VLIZ	doi:10.14284/284	http://doi.org/10.14284/284
Nardo_1847	Data Integration	Nardo_1847	Nardo_1847	VLIZ	doi:10.14284/284	http://doi.org/10.14284/284
Nardo_1860	Data Integration	Nardo_1860	Nardo_1860	VLIZ	doi:10.14284/284	http://doi.org/10.14284/284
Ninni_1870	Data Integration	Ninni_1870	Ninni_1870	VLIZ	doi:10.14284/284	http://doi.org/10.14284/284
Targioni-Tozzetti_1872	Data Integration	Targioni-Tozzetti_1872	Targioni-Tozzetti_1872	VLIZ	doi:10.14284/284	http://doi.org/10.14284/284
Trois_1875	Data Integration	Trois_1875	Trois_1875	VLIZ	doi:10.14284/284	http://doi.org/10.14284/284
DeSyrski_1876	Data Integration	DeSyrski_1876	DeSyrski_1876	VLIZ	doi:10.14284/284	http://doi.org/10.14284/284
Stossich_1879	Data Integration	Stossich_1879	Stossich_1879	VLIZ	doi:10.14284/284	http://doi.org/10.14284/284
Doderlein_1879	Data Integration	Doderlein_1879	Doderlein_1879	VLIZ	doi:10.14284/284	http://doi.org/10.14284/284
Ninni_1880	Data Integration	Ninni_1880	Ninni_1880	VLIZ	doi:10.14284/284	http://doi.org/10.14284/284
Giglioli_1880	Data Integration	Giglioli_1880	Giglioli_1880	VLIZ	doi:10.14284/284	http://doi.org/10.14284/284
Sormani-Moretti_1880	Data Integration	Sormani-Moretti_1880	Sormani-Moretti_1880	VLIZ	doi:10.14284/284	http://doi.org/10.14284/284
Perugia_1881	Data Integration	Perugia_1881	Perugia_1881	VLIZ	doi:10.14284/284	http://doi.org/10.14284/284
Kolombatovic_1881	Data Integration	Kolombatovic_1881	Kolombatovic_1881	VLIZ	doi:10.14284/284	http://doi.org/10.14284/284
DeMarchesetti_1882	Data Integration	DeMarchesetti_1882	DeMarchesetti_1882	VLIZ	doi:10.14284/284	http://doi.org/10.14284/284
Faber_1883	Data Integration	Faber_1883	Faber_1883	VLIZ	doi:10.14284/284	http://doi.org/10.14284/284
Sucker_1895	Data Integration	Sucker_1895	Sucker_1895	VLIZ	doi:10.14284/284	http://doi.org/10.14284/284
Ninni_1912	Data Integration	Ninni_1912	Ninni_1912	VLIZ	doi:10.14284/284	http://doi.org/10.14284/284
Pastrovic_1913	Data Integration	Pastrovic_1913	Pastrovic_1913	VLIZ	doi:10.14284/284	http://doi.org/10.14284/284
Ninni_1917	Data Integration	Ninni_1917	Ninni_1917	VLIZ	doi:10.14284/284	http://doi.org/10.14284/284
Ninni_1920	Data Integration	Ninni_1920	Ninni_1920	VLIZ	doi:10.14284/284	http://doi.org/10.14284/284
Vatova_1928	Data Integration	Vatova_1928	Vatova_1928	VLIZ	doi:10.14284/284	http://doi.org/10.14284/284
Cella_1936	Data Integration	Cella_1936	Cella_1936	VLIZ	doi:10.14284/284	http://doi.org/10.14284/284
Rijeka	Data Integration	Rijeka	Rijeka	VLIZ	doi:10.14284/290	http://doi.org/10.14284/290
Trieste	Data Integration	Trieste	Trieste	VLIZ	doi:10.14284/291	http://doi.org/10.14284/291
Venezia	Data Integration	Venezia	Venezia	VLIZ	doi:10.14284/288	http://doi.org/10.14284/288
Chioggia_Venezia	Data Integration	Chioggia_Venezia	Chioggia_Venezia	VLIZ	doi:10.14284/292	http://doi.org/10.14284/292
Northern and Central Adriatic Sea	Data Integration	Northern and Central Adriatic Sea	Northern and Central Adriatic Sea	VLIZ	doi:10.14284/289	http://doi.org/10.14284/289
expedition HVAR	Data Integration	expedition HVAR	expedition HVAR	VLIZ	doi:10.14284/285	http://doi.org/10.14284/285
Bios-Predvodnik 1	Data Integration	Bios-Predvodnik 1	Bios-Predvodnik 1	VLIZ	doi:10.14284/286	http://doi.org/10.14284/286
Bios-Predvodnik 2	Data Integration	Bios-Predvodnik 2	Bios-Predvodnik 2	VLIZ	doi:10.14284/287	http://doi.org/10.14284/287
Santi Medici	Data Integration	Santi Medici	Santi Medici	VLIZ	doi:10.14284/281	http://doi.org/10.14284/281
Giannetto	Data Integration	Giannetto	Giannetto	VLIZ	doi:10.14284/281	http://doi.org/10.14284/281
Pipeta programme	Data Integration	Pipeta programme_282	Pipeta programme_282	VLIZ	doi:10.14284/282	http://doi.org/10.14284/282
Pipeta programme	Data Integration	Pipeta programme_283	Pipeta programme_283	VLIZ	doi:10.14284/283	http://doi.org/10.14284/283
